# Supplementary material for: Smart-watch-programmed green-light-operated percutaneous control of therapeutic transgenes
Source: Nat Commun. 2021 Jun 7;12:3388. doi: 10.1038/s41467-021-23572-4 (PMC8184832; doi:10.1038/s41467-021-23572-4)
Supplement: Supplementary file 4 — Source Data [file 41467_2021_23572_MOESM4_ESM.zip]

Archive with 9 entries (6 files):
- Data Source/
- Data Source/FACS_report_related to Fig_SI12_.pdf
- __MACOSX/
- __MACOSX/Data Source/
- __MACOSX/Data Source/._FACS_report_related to Fig_SI12_.pdf
- Data Source/Data_source.xlsx
- __MACOSX/Data Source/._Data_source.xlsx
- Data Source/Fig_SI_6c.pdf
- __MACOSX/Data Source/._Fig_SI_6c.pdf
