# Supplementary material for: Smart-watch-programmed green-light-operated percutaneous control of therapeutic transgenes
Source: Nat Commun. 2021 Jun 7;12:3388. doi: 10.1038/s41467-021-23572-4 (PMC8184832; doi:10.1038/s41467-021-23572-4)
Supplement: Supplementary file 4 — Source Data [file 41467_2021_23572_MOESM4_ESM.zip › Data Source/Data_source.xlsx]

## Sheet: Fig_1_c
		Dark			Green Light
MT+/TA+/Reporter+		8.26604	8.10044	8.60235	39.8189	49.7058	62.9078
MT-/TA+/Reporter+		65.4256	53.6335	54.0871	120.143	114.215	136.487
MT+/TA-/Reporter+		2.82159	2.99932	2.84234	3.18677	3.08731	2.97252
MT-/TA-/Reporter+		5.12856	5.13377	5.29236	5.75665	6.19933	6.53674

## Sheet: Fig_2_b
		Dark			Green Light
MT/TtCBD-TA		13.8695	16.2899	13.0993	59.3747	70.449	83.0331
MT+/TtCBD-TA		2.67798	3.08644	3.10353	33.4117	42.818	51.789
MT-/TtCBD-TA		3.05663	2.65794	3.82946	31.0065	48.0661	54.1974
MT/TtCBD-TA+		1.30764	1.97805	2.00356	2.76113	3.13402	3.25417
MT/TtCBD-TA-		6.19826	6.25959	5.11231	23.1792	30.2461	30.5173
MT-/TtCBD-TA+		1.56348	1.42248	1.56292	2.47287	2.78769	2.62976
MT+/TtCBD-TA-		2.0967	2.15082	2.17236	9.67587	15.8631	18.423
only reporter		0.668788	0.659519	0.705266	1.91254	0.690863	0.620316

## Sheet: Fig_2c
		Dark			Green Light
MT/TtCBD-TA		16.4414	13.8704	13.1324	68.6451	71.6589	59.6152
MT-/TtCBD-TA		2.31983	1.21515	0.706775	25.4255	21.6993	16.5152
MT(N)/TtCBD-TA		7.66195	7.62032	6.05897	68.4009	59.5507	52.5453
MT(N)/TtCBD-TA(N)		6.03462	9.41104	8.25495	31.677	32.3669	31.0447

## Sheet: Fig_2_d
		Dark			Green Light
HEK293		4.89422	5.35324	5.11348	102.581	113.35	142.818
		Dark			Green Light
COS-7		0.95727	1.85121	1.01189	6.45248	6.32041	6.19319
		Dark			Green Light
hMSC		1.04921	1.67914	1.32659	32.1241	38.7889	42.0699

## Sheet: Fig_3_a
		Dark			Green Light
0		1.29464	1.96518	1.08921	1.92507	2.09262	1.90909
6		2.19111	1.63745	2.77646	5.18153	5.96684	6.01158
12		2.31399	2.74025	3.04855	9.51068	8.33804	8.17295
24		4.09891	3.8646	5.3063	42.0789	39.5013	29.7635
48		6.74308	5.02953	6.52047	84.1296	96.2851	87.4346

## Sheet: Fig_3_b
		Dark			Green Light
24h		2.01261	2.98546	2.59178	29.0929	27.1538	25.5896
36h		5.15785	5.27209	6.3219	101.53	105.948	97.3579
72h		7.56157	6.56347	7.70738	169.616	154.395	154.589
96h		13.125	9.51	12.012	221.871	228.383	226.365

## Sheet: Fig_3_c
		ON-ON			ON-OFF			OFF-ON			OFF-OFF			ON-ON			ON-OFF			OFF-ON			OFFOFF
0		3.6469	2.47227	3.04067	3.15576	2.64042	2.76333	2.95233	2.56692	2.57483	3.08055	2.3002	2.80296
12h		3.69926	5.52937	6.56976	3.9563	5.25118	5.58518	3.35302	3.52163	3.40253	3.21774	3.11051	3.09097
24h		44.3636	35.0881	48.6355	48.8373	28.7896	36.5499	5.67978	5.9963	5.9707	5.27608	5.42254	5.97275	2.67595	2.40653	2.47442	2.60795	2.61632	2.75306	2.6555	2.49326	2.37867	2.18095	2.58425	2.28046
36h														21.7844	18.6622	21.9351	8.79185	8.60516	8.67691	12.7525	12.8822	11.6483	4.69706	4.80689	4.65592
48h														56.1718	65.8293	70.2862	12.8334	12.3254	13.3225	37.7325	29.5312	29.8707	6.26522	6.69653	7.29259

## Sheet: Fig_3_d
		Green Light wo Deox			Green Light w Deox			Dark			Green Light wo Deox			Green Light w Deox			dark
0h		1.89144	2.16903	2.16903	2.13641	1.38272	2.09788	2.86489	2.54602	3.05926
12h		5.70384	7.5343	7.5343	6.01063	5.06308	5.37659	3.55976	3.59428	3.07484
24h		38.0296	72.5211	45.5211	44.5936	41.8234	36.6691	5.43792	8.14564	3.13832	3.67375	3.83855	2.89721	2.54973	2.9391	2.65826	4.51488	5.40127	3.20431
36h											63.2798	65.6292	65.6292	23.1346	19.9397	19.3355	4.37569	6.74244	3.27721
48h											85.1298	101.877	101.877	18.5339	22.1597	23.9692	6.36034	8.21849	5.17906

## Sheet: Fig_3_e
		Green Light
60s/0s		79.9785	93.636	74.4877
15s/45s		54.7414	75.8396	78.4705
5s/55s		27.834	36.7737	28.3445
60s/60s		46.1237	57.5229	64.4991
15s/15s		71.4338	84.4708	85.7497
5s/5s		40.2135	47.5929	60.2403
Dark		3.09763	1.86351	0.893054

## Sheet: Fig_3_f
		Green light					Cell viability
Dark		7.49268	6.78944	7.42108			100	100	100	100	100
5		29.657	32.79	30.8807			90.4329	98.9021	92.4638	95.8259	92.417
20		58.0745	67.1881	69.8846			89.0775	90.9674	86.2604	91.6093	100.542
40		100.958	125.483	107.143			85.6898	86.1178	87.8829	95.5319	98.6521
80		111.48	148.639	154.745			83.265	81.2502	84.3348	91.1279	96.6195
160		150.936	176.196	198.215			83.9782	87.8651	88.186	94.2303	97.9567
255		140.057	174.3	176.165			84.2312	89.1639	84.1026	101.151	87.3542

[truncated: 30 more sheets: Fig_4_a, Fig_4_c, Fig_5_b, Fig_5_d, Fig_6_b, Fig_6_c, Fig_6_d, Fig_6_e, Fig_6_f, Fig_6_g, Fig_6_h, Fig_S1_c, Fig_S3_a, Fig_S3_b, Fig_S3_c, Fig_S4, Fig_S5_b, Fig_S6b_left, Fig_S6b_middle, Fig_S6b_right …]
